# Supplementary material for: In Silico Characterization of Sirtuins in Acetic Acid Bacteria Reveals a Novel Phylogenetically Distinctive Group
Source: Molecules. 2025 Jan 31;30(3):635. doi: 10.3390/molecules30030635 (PMC11820453; doi:10.3390/molecules30030635)
Supplement: Supplementary file 1 [file molecules-30-00635-s001.zip]

Archive with 1 entries (1 files):
- molecules-3390391-supplementary_proofread.pdf
